# Supplementary material for: Deletion of AU-Rich Elements within the Bcl2 3′UTR Reduces Protein Expression and B Cell Survival In Vivo
Source: PLoS One. 2015 Feb 13;10(2):e0116899. doi: 10.1371/journal.pone.0116899 (PMC4332480; doi:10.1371/journal.pone.0116899)
Supplement: S1 Table — (XLS) [file pone.0116899.s005.xls]

## Sheet: Sheet1
Supplementary table 1. List of primers and Taqman assays used for qPCR.
Primer name or Taqman assay	Sequence	Application used for	Comment
Bcl2 homology arm 1 (Forw)	CCAGAGCCTCTCCAAGATTGAGT	Recombineering	Cloned into pSC3Z: To extract genomic sequence containing exon2 of Bcl2
Bcl2 homology arm 1 (Rev)	CTCGAGGTATCCAGGGTAGCGTTTGAC		GRCm38.p1 C57BL/6J (chr1:106548816 to 106549437)
Bcl2 homology arm 2 (Forw)	CTCGAGAGAAAGGCTTGAAGGTCAC	Recombineering	Cloned into pSC3Z: To extract genomic sequence containing exon2 of Bcl2
Bcl2 homology arm 2 (Rev)	GGGCTATTGTTGGGGAGATACT		GRCm38.p1 C57BL/6J (chr1:106537190 to 106537913)
Bcl2 homology arm 3 (Forw)	ACGCGTCATTGCCTCCAAAGAGTAGG	Recombineering	Cloned into pGEM-loxP-Neo: to generate the homology arm 3 to introduce the 1st loxP site
Bcl2 homology arm 3 (Rev)	ACTAGTGCAGGTTTCTCGAGCTCACTTGT		GRCm38.p1 C57BL/6J (chr1:106543249 to 106543562)
Bcl2 homology arm 4 (Forw)	AGATCTCCCAAACAAATATGCAAAAGG	Recombineering	Cloned into pGEM-loxP-Neo: to generate the homology arm 4 to introduce the 1st loxP site
Bcl2 homology arm 4 (Rev)	CCGCGGTTGAAAACAGATCCATGACCAC		GRCm38.p1 C57BL/6J (106542896 to 106543248)
Bcl2 homology arm 5 (Forw)	GGTACCGCAAAAGGTTCACTAAAGCAGTAGA	Recombineering	Cloned into pACN-FRT-loxP-Neo: to generate the homology arm 5 to introduce the 2nd loxP site
Bcl2 homology arm 5 (Rev)	GTCGACTCTTGGCAATTCCTGGTTCGGT		GRCm38.p1 C57BL/6J (chr1:106542949 to 106543235)
Bcl2 homology arm 6 (Forw)	GCTAGCAACGTGTGGCTCCACCTGCTG	Recombineering	Cloned into pACN-FRT-loxP-Neo: to generate the homology arm 6 to introduce the 2nd loxP site
Bcl2 homology arm 6 (Rev)	CCGCGGCTTTCTTGTAGGCACCTGCTC		GRCm38.p1 C57BL/6J (chr1:106542727 to 106542948)
5' Probe (Forw)	CCAGAGCCTCTCCAAGATTGAGT	Southern blot	Bcl2 intron
5' Probe (Rev)	AGGTATCCAGGGTAGCGTTTGAC
3' Probe (Forw)	AGTATCTCCCCAACAATAGCCC	Southern blot	Intergenomic region downstream 3'UTR
3' Probe (Rev)	ACACAAACCTTACCCAGACATT
Bcl2-ARE genotyping assay A (Forw)	TATCTCTTGGTGGCTAACAGTCTT	Genotyping (qPCR)	Target=Bcl2 (intron-exon junction)
Bcl2-ARE genotyping assay A (Rev)	GTCTTCAGAGACAGCCAGGAG
Bcl2-ARE genotyping assay B (Forw)	TGCATTATCAATGATGTACCATGA	Genotyping (qPCR)	Target=Bcl2 ARE
Bcl2-ARE genotyping assay B (Rev)	TTTCCCTTTGGCAGTAAATAGC
Ccnd2 qPCR (Forw)	CAGCAGGATGATGAAGTGAAC	qPCR	Target=Ccnd2
Ccnd2 qPCR (Rev)	TCAGCAGCAGAGCTTCGATTT
Taqman assay - Mm00607939_s1	-	qPCR	Target=Actin B
Taqman assay - Mm00446968_ m1	-	qPCR	Target=Hprt
Taqman assay - Mm00477631_m1	-	qPCR	Target=Bcl2
Taqman assay - Mm00725832-s1	-	qPCR	Target=Mcl1
