# Supplementary material for: Deletion of AU-Rich Elements within the Bcl2 3′UTR Reduces Protein Expression and B Cell Survival In Vivo
Source: PLoS One. 2015 Feb 13;10(2):e0116899. doi: 10.1371/journal.pone.0116899 (PMC4332480; doi:10.1371/journal.pone.0116899)
Supplement: S2 Table — (XLS) [file pone.0116899.s006.xls]

## Sheet: Sheet1
Supplementary table 2. List of antibodies used for FACs, Western Blot and RNA-IP.
Protein	Source	Ig type (clone)	Application	Company
HuR	mouse	IgG1 (3A2)	RIP/iCLIP	Santa Cruz
Isotype ab	mouse	IgG1 (MOPC21)	RIP/iCLIP	Sigma
AUF1	rabbit	IgG	RIP/WB	Cell Signalling
Isotype ab	rabbit	IgG	RIP/WB	Cell Signalling
Tubulin	mouse	IgG1 (DM1A)	WB	Sigma
B220	Rat	IgG2a (RA3-6B2)	FC	eBiosciences
CD19	Rat	IgG2a (6D5)	FC	BioLegend
CD21	Rat	IgG2b (7G6)	FC	BD Biosciences
CD23	Rat	IgG2a (B3B4)	FC	BD Biosciences
CD25	Rat	IgG1 (PC61)	FC	eBiosciences
CD4	Rat	IgG2a (RM4-5)	FC	BioLegend
CD43	Rat	IgG2a (S7)	FC	BD Biosciences
CD45.2	Mouse	IgG2a (104)	FC	eBiosciences
CD93	Rat	IgG2b (AA4.1)	FC	eBiosciences
c-kit	Rat	IgG2b (ACK45)	FC	BD Biosciences
IgD	Rat	IgG2a (11-26)	FC	eBiosciences
IgM	Rat	IgG2a (R6-60.2)	FC	BD Biosciences
Bcl2	Hamster	IgG (3F11)	FC	BD Biosciences
Isotype ab	Hamster	IgG	FC	BD Biosciences
