# Supplementary material for: Deletion of AU-Rich Elements within the Bcl2 3′UTR Reduces Protein Expression and B Cell Survival In Vivo
Source: PLoS One. 2015 Feb 13;10(2):e0116899. doi: 10.1371/journal.pone.0116899 (PMC4332480; doi:10.1371/journal.pone.0116899)
Supplement: S3 Table — In silico prediction of RBPs binding to the Bcl2 ARE-rich sequence (catRAPID omics). (XLS) [file pone.0116899.s007.xls]

## Sheet: Sheet1
Supplementary table 3. In-silico analysis of Bcl2-ARE sequence and RBPs interactions.
				Expression in FO B cells (Immgen)
#	Protein ID	RNA ID	Z-score	Microarrays	Deep sequencing	Domain	Motif
1	ELAVL4	Bcl2-ARE	-0.4	<45	Not expressed	yes	yes	AAAAAAA / TTTTTTT / ATTTATTTATTT / ATTTATTTATTTA / TTATTTATTT / TTTATTTATTT / TTTATTTATTTA
2	DAZP1	Bcl2-ARE	-0.66	<550	Expressed	yes	yes	AAAAAAA / TTTTTTT
3	ELAVL2	Bcl2-ARE	-0.76	<30	Not expressed	yes	yes	ATTTATTTATTTA / ATTTATTTT
4	SRSF9	Bcl2-ARE	-0.84	<400	Expressed	yes	yes	AGGAAAA
5	NOVA2	Bcl2-ARE	-0.89	<80	Not expressed	yes	yes	TTTTTTT
6	ROA1	Bcl2-ARE	-0.93	<3000	Expressed	yes	yes	AAAAAAA / TTTTTTT / ATTTATTT
7	ELAVL3	Bcl2-ARE	-0.99	<70	Not expressed	yes	yes	TTTTTTT
8	PCBP2	Bcl2-ARE	-1.04	<4000	Expressed	yes	yes	TTTTTTT
9	SRSF2	Bcl2-ARE	-1.05	<1700	Expressed	yes	yes	CAGTAGA
10	HNRPD	Bcl2-ARE	-1.13	<2000	Expressed	yes	yes	AAAAAAA / ATTTATTTA / ATTTATTTATTTA
11	NOVA1	Bcl2-ARE	-1.28	<20	Not expressed	yes	yes	TTTTTTT
12	TIS11D	Bcl2-ARE	-1.29	<1200	Expressed	yes	yes	TTATTTATT
13	PTBP1	Bcl2-ARE	-1.3	<1200	Expressed	yes	yes	ATTTTTT / CTTTTTT / TCTTTTT / TTTTTTT
14	TIA1	Bcl2-ARE	-1.39	<500	Expressed	yes	yes	ATTTTTT / TTTTTTT
15	ELAVL1	Bcl2-ARE	-1.46	<1500	Expressed	yes	yes	TTTTTTT / TTTATTT / TTATTTT / TTATTTATT / ATTTATTTATTTA
Input_rna	Floxed ARE region in Bcl2-AREflox/flox mice
Z-score = In the catRAPID fragments module, the Normalized Score is the Interaction Propensity normalised with mean and standard deviation of all fragments.
In the catRAPID omics module, the Z-score is normalized using mean = 23.25 and standard deviation = 37.90 that were calculated on two reference sets.
Domain = Known RNA binding domains in protein
Motif = Known RNA-binding motifs in target sequence
